# Supplementary material for: Increased BAT Thermogenesis in Male Mouse Apolipoprotein A4 Transgenic Mice
Source: Int J Mol Sci. 2023 Feb 20;24(4):4231. doi: 10.3390/ijms24044231 (PMC9959433; doi:10.3390/ijms24044231)
Supplement: Supplementary file 1 [file ijms-24-04231-s001.zip]

Archive with 1 entries (1 files):
- ijms-2139859-supplementary.pdf
